# Supplementary material for: The protective effect of COVID-19 vaccines on developing multisystem inflammatory syndrome in children (MIS-C): a systematic literature review and meta-analysis
Source: Pediatr Rheumatol Online J. 2023 Aug 7;21:80. doi: 10.1186/s12969-023-00848-1 (PMC10405572; doi:10.1186/s12969-023-00848-1)
Supplement: Supplementary file 1 — Supplementary Material 1 [file 12969_2023_848_MOESM1_ESM.xlsx]

## Sheet: Calculations USA
Total population 5-11 years old:	28994000
Total population 12-17 years old:	26208000
Total vaccinated 5-11 years old:	6518601
Total unvaccinated 5-11 years old:	22475399
Total vaccinated 12-17 years old:	14404445
Total unvaccinated 12-17 years old:	11803555
Total vaccinated 5-17 years old:	20923046
Total unvaccinated 5-17 years old:	34278954

## Sheet: Total population USA
Table 1. Total U.S. Resident Population by Age, Sex, and Series: April 1, 2020 (In thousands)
Sex and Age on April 1, 2020	Year of birth	Series
		Low	Middle	High
Total		330730	332601	335514			Source: https://www.census.gov/data/tables/2020/demo/popest/2020-demographic-analysis-tables.html
0	2019-2020	3742	3745	3748
1	2018-2019	3783	3788	3792
2	2017-2018	3878	3885	3890
3	2016-2017	3971	3978	3983
4	2015-2016	4053	4062	4067
5	2014-2015	4080	4090	4097
6	2013-2014	4050	4061	4068
7	2012-2013	4054	4066	4074
8	2011-2012	4073	4086	4094
9	2010-2011	4113	4127	4136
10	2009-2010	4211	4227	4237
11	2008-2009	4320	4337	4349
12	2007-2008	4451	4469	4480
13	2006-2007	4427	4447	4459
14	2005-2006	4328	4347	4358
15	2004-2005	4291	4310	4322
16	2003-2004	4329	4347	4358
17	2002-2003	4268	4288	4300
18	2001-2002	4288	4308	4321
19	2000-2001	4354	4375	4387
20	1999-2000	4307	4331	4346
21	1998-1999	4273	4298	4313
22	1997-1998	4246	4273	4289
23	1996-1997	4266	4292	4308
24	1995-1996	4319	4343	4360
25	1994-1995	4390	4411	4429
26	1993-1994	4486	4506	4524
27	1992-1993	4575	4595	4614
28	1991-1992	4668	4689	4710
29	1990-1991	4741	4763	4786
30	1989-1990	4704	4728	4751
31	1988-1989	4592	4617	4641
32	1987-1988	4514	4540	4565
33	1986-1987	4472	4497	4523
34	1985-1986	4495	4520	4547
35	1984-1985	4455	4479	4505
36	1983-1984	4411	4435	4462
37	1982-1983	4472	4497	4524
38	1981-1982	4427	4452	4481
39	1980-1981	4403	4429	4458
40	1979-1980	4325	4350	4379
41	1978-1979	4166	4190	4219
42	1977-1978	4108	4131	4160
43	1976-1977	4004	4024	4054
44	1975-1976	3931	3948	3978
45	1974-1975	3954	3967	3997
46	1973-1974	3892	3901	3932
47	1972-1973	3984	3990	4021
48	1971-1972	4200	4205	4236
49	1970-1971	4441	4447	4478
50	1969-1970	4286	4294	4325
51	1968-1969	4152	4162	4193
52	1967-1968	4059	4071	4102
53	1966-1967	4110	4124	4155
54	1965-1966	4179	4195	4228
55	1964-1965	4360	4377	4410
56	1963-1964	4432	4447	4480
57	1962-1963	4429	4443	4477
58	1961-1962	4464	4477	4511
59	1960-1961	4428	4443	4477
60	1959-1960	4352	4367	4401
61	1958-1959	4283	4300	4334
62	1957-1958	4254	4273	4307
63	1956-1957	4107	4129	4163
64	1955-1956	3978	4003	4038
65	1954-1955	3865	3894	3929
66	1953-1954	3704	3737	3771
67	1952-1953	3568	3603	3639
68	1951-1952	3445	3483	3519
69	1950-1951	3205	3245	3283
70	1949-1950	3112	3152	3192
71	1948-1949	3023	3064	3106
72	1947-1948	3020	3063	3107
73	1946-1947	3000	3043	3089
74	1945-1946	2134	2171	2211
75	1944-1945	2100	2141	2249
76	1943-1944	2065	2104	2210
77	1942-1943	2022	2059	2163
78	1941-1942	1731	1762	1851
79	1940-1941	1550	1577	1657
80	1939-1940	1413	1437	1510
81	1938-1939	1328	1350	1418
82	1937-1938	1217	1237	1300
83	1936-1937	1084	1101	1156
84	1935-1936	1002	1017	1069
85+	Before April 1935	5980	6063	6375
Male		163809	164773	166137
0	2019-2020	1913	1914	1916
1	2018-2019	1933	1935	1937
2	2017-2018	1984	1987	1989
3	2016-2017	2032	2036	2038
4	2015-2016	2072	2076	2079
5	2014-2015	2084	2089	2092
6	2013-2014	2075	2080	2083
7	2012-2013	2070	2077	2081
8	2011-2012	2087	2093	2098
9	2010-2011	2110	2117	2121
10	2009-2010	2157	2165	2170
11	2008-2009	2212	2221	2227
12	2007-2008	2281	2289	2295
13	2006-2007	2267	2277	2283
14	2005-2006	2214	2223	2229
15	2004-2005	2194	2204	2210
16	2003-2004	2211	2221	2227
17	2002-2003	2180	2192	2198
18	2001-2002	2189	2201	2207
19	2000-2001	2222	2235	2241
20	1999-2000	2198	2212	2220
21	1998-1999	2178	2192	2200
22	1997-1998	2162	2178	2186
23	1996-1997	2170	2185	2194
24	1995-1996	2199	2214	2223
25	1994-1995	2231	2245	2254
26	1993-1994	2281	2293	2302
27	1992-1993	2324	2335	2345
28	1991-1992	2361	2373	2384
29	1990-1991	2399	2410	2421
30	1989-1990	2377	2389	2401
31	1988-1989	2321	2334	2346
32	1987-1988	2283	2296	2308
33	1986-1987	2266	2278	2291
34	1985-1986	2279	2291	2305
35	1984-1985	2254	2265	2279
36	1983-1984	2230	2241	2255
37	1982-1983	2259	2270	2284
38	1981-1982	2234	2246	2261
39	1980-1981	2220	2232	2246
40	1979-1980	2179	2190	2204
41	1978-1979	2093	2104	2118
42	1977-1978	2060	2071	2085
43	1976-1977	2004	2014	2028
44	1975-1976	1965	1974	1989
45	1974-1975	1976	1984	1999
46	1973-1974	1943	1949	1964
47	1972-1973	1987	1992	2008
48	1971-1972	2099	2104	2119
49	1970-1971	2224	2229	2245
50	1969-1970	2146	2151	2167
51	1968-1969	2075	2082	2097
52	1967-1968	2025	2033	2048
53	1966-1967	2042	2051	2067
54	1965-1966	2074	2084	2100
55	1964-1965	2152	2163	2180
56	1963-1964	2187	2198	2214
57	1962-1963	2179	2188	2205
58	1961-1962	2194	2204	2220
59	1960-1961	2171	2180	2197
60	1959-1960	2131	2141	2158
61	1958-1959	2087	2097	2114
62	1957-1958	2069	2080	2097
63	1956-1957	1989	2001	2018
64	1955-1956	1915	1928	1945
65	1954-1955	1854	1869	1886
66	1953-1954	1767	1783	1800
67	1952-1953	1695	1712	1729
68	1951-1952	1631	1649	1667
69	1950-1951	1506	1525	1543
70	1949-1950	1459	1478	1498
71	1948-1949	1414	1434	1454
72	1947-1948	1412	1433	1455
73	1946-1947	1412	1433	1456
74	1945-1946	979	997	1017
75	1944-1945	962	981	1030
76	1943-1944	940	957	1005
77	1942-1943	915	931	978
78	1941-1942	774	787	827
79	1940-1941	686	698	733
80	1939-1940	617	627	658
81	1938-1939	575	584	614
82	1937-1938	520	528	555
83	1936-1937	456	463	486
84	1935-1936	414	421	442
85+	Before April 1935	2145	2178	2291
Female		166921	167828	169376
0	2019-2020	1830	1831	1833
1	2018-2019	1850	1853	1855
2	2017-2018	1894	1898	1900
3	2016-2017	1938	1942	1945
4	2015-2016	1981	1986	1988
5	2014-2015	1997	2001	2004
6	2013-2014	1975	1981	1984
7	2012-2013	1984	1990	1993
8	2011-2012	1986	1992	1996
9	2010-2011	2003	2010	2015
10	2009-2010	2054	2062	2067
11	2008-2009	2108	2116	2122
12	2007-2008	2170	2179	2185
13	2006-2007	2160	2170	2176
14	2005-2006	2114	2123	2129
15	2004-2005	2097	2106	2112
16	2003-2004	2118	2126	2131
17	2002-2003	2088	2096	2102
18	2001-2002	2099	2107	2114
19	2000-2001	2132	2141	2147
20	1999-2000	2109	2119	2126
21	1998-1999	2095	2106	2113
22	1997-1998	2084	2095	2103
23	1996-1997	2097	2107	2115
24	1995-1996	2120	2129	2138
25	1994-1995	2158	2167	2175
26	1993-1994	2205	2213	2222
27	1992-1993	2251	2260	2269
28	1991-1992	2307	2316	2327
29	1990-1991	2343	2353	2364
30	1989-1990	2328	2338	2350
31	1988-1989	2271	2283	2295
32	1987-1988	2232	2244	2256
33	1986-1987	2206	2219	2232
34	1985-1986	2216	2229	2242
35	1984-1985	2201	2213	2226
36	1983-1984	2181	2193	2207
37	1982-1983	2213	2226	2240
38	1981-1982	2193	2206	2220
39	1980-1981	2183	2197	2211
40	1979-1980	2147	2160	2175
41	1978-1979	2073	2086	2101
42	1977-1978	2048	2060	2075
43	1976-1977	2001	2011	2026
44	1975-1976	1966	1973	1989
45	1974-1975	1978	1983	1998
46	1973-1974	1950	1952	1968
47	1972-1973	1997	1998	2013
48	1971-1972	2101	2101	2117
49	1970-1971	2217	2218	2233
50	1969-1970	2141	2142	2158
51	1968-1969	2077	2080	2096
52	1967-1968	2034	2038	2054
53	1966-1967	2068	2073	2089
54	1965-1966	2106	2112	2128
55	1964-1965	2208	2214	2230
56	1963-1964	2244	2249	2266
57	1962-1963	2250	2255	2272
58	1961-1962	2269	2274	2291
59	1960-1961	2258	2263	2280
60	1959-1960	2220	2226	2243
61	1958-1959	2196	2202	2219
62	1957-1958	2185	2193	2210
63	1956-1957	2118	2128	2145
64	1955-1956	2063	2075	2093
65	1954-1955	2011	2026	2043
66	1953-1954	1937	1953	1971
67	1952-1953	1873	1891	1910
68	1951-1952	1814	1833	1852
69	1950-1951	1700	1720	1739
70	1949-1950	1653	1674	1694
71	1948-1949	1609	1631	1652
72	1947-1948	1608	1630	1652
73	1946-1947	1588	1611	1634
74	1945-1946	1155	1174	1195
75	1944-1945	1138	1160	1219
76	1943-1944	1125	1147	1204
77	1942-1943	1108	1129	1185
78	1941-1942	957	975	1024
79	1940-1941	864	879	924
80	1939-1940	796	810	851
81	1938-1939	753	766	804
82	1937-1938	697	709	745
83	1936-1937	628	638	670
84	1935-1936	587	596	626
85+	Before April 1935	3835	3885	4084
Notes: Estimates may not sum to totals shown because of rounding. Year of birth refers to events occurring between April 1 and March 31 of the indicated years.
Source: U.S. Census Bureau, Population Division, 2020 Demographic Analysis (December 2020 release).

## Sheet: Vaccinated USA
Date	Demographic_category	Administered_Dose1	Administered_Dose1_pct_known	Administered_Dose1_pct_US	Series_Complete_Yes	Administered_Dose1_pct_agegroup	Series_Complete_Pop_pct_agegroup	Series_Complete_Pop_Pct_known	Series_Complete_Pop_Pct_US	Booster_Doses_Vax_pct_agegroup	Booster_Doses_Pop_Pct_known	Booster_Doses_Vax_Pct_US	Booster_Doses_Pop_Pct_known_Last14Days	Booster_Doses_Yes	Booster_Doses_Yes_Last14Days	Second_Booster_Vax_pct_agegroup	Second_Booster_Pop_Pct_known	Second_Booster_Pop_Pct_US	Second_Booster_Pop_Pct_known_Last14Days	Second_Booster	Second_Booster_Last14Days
2022-01-31	Ages_12-17_yrs	16,934,398	6.7	6.7	14,404,445	66.9	56.9	6.7	6.7	17.8	2.8	6.9	13.8	2,567,773	691.868
2022-01-31	Ages_5-11_yrs	9,096,409	3.6	3.6	6,518,601	31.6	22.7	3	3	0	0	3.1	0	0	0
				Source: https://data.cdc.gov/Vaccinations/COVID-19-Vaccination-Demographics-in-the-United-St/km4m-vcsb

## Sheet: Calculations Denmark
Total population 10-14 years old:	332910
Total population 15-17 years old:	206469
Total vaccinated 10-14 years old:	202076
Total unvaccinated 10-14 years old:	130834
Total vaccinated 15-17 years old:	178389
Total unvaccinated 15-17 years old:	28079.8
Total vaccinated 10-17 years old:	380466
Total unvaccinated 10-17 years old:	158913

## Sheet: Total population Denmark
Population at the first day of the quarter by time, age and sex
Unit: Number
		Men	Women
2022Q3	0 years	31827	30155
	1 year	32244	30444			Source: https://www.dst.dk/en/Statistik/emner/borgere/befolkning/befolkningstal
	2 years	32055	30740
	3 years	31987	29943
	4 years	32487	30839
	5 years	32685	30783
	6 years	32020	30234
	7 years	30615	28994
	8 years	30193	28793
	9 years	31249	29612
	10 years	31740	30209		332910
	11 years	33265	31887
	12 years	34735	32835
	13 years	35533	33385
	14 years	35440	33881
	15 years	35261	33350
	16 years	35190	33779
	17 years	35223	33666
	18 years	35401	34010
	19 years	35206	33632
	20 years	35932	34710
	21 years	37824	36238
	22 years	38137	36914
	23 years	39080	37837
	24 years	39308	37836
	25 years	41102	39548
	26 years	41677	39488
	27 years	42447	41043
	28 years	41618	40097
	29 years	41623	40252
	30 years	41083	39381
	31 years	40553	39332
	32 years	39776	38497
	33 years	38851	37319
	34 years	37402	35792
	35 years	36634	35182
	36 years	35677	34500
	37 years	34158	33478
	38 years	33386	32795
	39 years	33055	32099
	40 years	33218	33266
	41 years	33539	33298
	42 years	35042	35052
	43 years	35561	35533
	44 years	36101	35958
	45 years	35983	35882
	46 years	38582	38924
	47 years	39347	39926
	48 years	38731	38970
	49 years	39256	39727
	50 years	41048	40916
	51 years	39117	38676
	52 years	37670	37852
	53 years	38494	37897
	54 years	40431	40242
	55 years	43936	43269
	56 years	43743	43355
	57 years	42147	41958
	58 years	41076	40789
	59 years	38930	38923
	60 years	37283	37899
	61 years	36133	36436
	62 years	35028	35569
	63 years	33698	34663
	64 years	33977	34709
	65 years	33171	34283
	66 years	32334	33671
	67 years	31461	33045
	68 years	30636	32485
	69 years	30794	32556
	70 years	28907	30826
	71 years	28721	31196
	72 years	28680	31316
	73 years	28516	31550
	74 years	29353	32244
	75 years	30343	33752
	76 years	29992	32670
	77 years	26830	30428
	78 years	23912	27826
	79 years	21221	25038
	80 years	18401	22061
	81 years	15736	19557
	82 years	14631	18197
	83 years	12753	16700
	84 years	11426	15542
	85 years	9867	13661
	86 years	8113	11852
	87 years	6748	10561
	88 years	5662	8982
	89 years	4443	7617
	90 years	3552	6620
	91 years	2700	5669
	92 years	2156	4522
	93 years	1672	3865
	94 years	1155	2994
	95 years	815	2333
	96 years	592	1815
	97 years	361	1361
	98 years	215	992
	99 years	131	676
	100 years	70	373
	101 years	45	290
	102 years	31	165
	103 years	14	77
	104 years	9	47
	105 years	0	21
	106 years	1	13
	107 years	0	4
	108 years	1	4
	109 years	0	0
	110 years	0	0

## Sheet: Vaccinated Denmark
Reporting week	0-4 years	5-9 years	10-14 years	15-17 years	18-24 years	25-49 years	50-59 years	60+ years
2020-W53	0.0%	0.0%	-	-	0.0%	0.0%	0.0%	0.0%
2021-W01	0.0%	0.0%	-	-	0.0%	0.0%	0.0%	0.0%
2021-W02	0.0%	0.0%	-	-	0.0%	0.0%	0.0%	0.0%
2021-W03	0.0%	0.0%	-	0.0%	0.1%	0.4%	0.6%	0.8%		Source: https://vaccinetracker.ecdc.europa.eu/public/extensions/COVID-19/vaccine-tracker.html#age-group-tab
2021-W04	0.0%	0.0%	-	0.0%	0.3%	1.3%	1.9%	2.3%
2021-W05	0.0%	0.0%	-	0.0%	0.5%	2.0%	2.9%	3.9%
2021-W06	0.0%	0.0%	-	0.0%	0.6%	2.5%	3.5%	4.7%
2021-W07	0.0%	0.0%	-	0.0%	0.6%	2.6%	3.6%	4.9%
2021-W08	0.0%	0.0%	-	0.0%	0.7%	2.7%	3.8%	5.2%
2021-W09	0.0%	0.0%	-	0.0%	0.7%	2.8%	3.9%	6.2%
2021-W10	0.0%	0.0%	-	0.0%	0.8%	3.0%	4.2%	9.1%
2021-W11	0.0%	0.0%	-	0.0%	0.9%	3.2%	4.7%	11.9%
2021-W12	0.0%	0.0%	0.0%	0.0%	1.0%	3.6%	5.4%	14.3%
2021-W13	0.0%	0.0%	0.0%	0.0%	1.2%	3.8%	5.9%	16.2%
2021-W14	0.0%	0.0%	0.0%	0.1%	1.4%	4.2%	6.5%	17.9%
2021-W15	0.0%	0.0%	0.0%	0.1%	1.5%	4.5%	7.0%	20.7%
2021-W16	0.0%	0.0%	0.0%	0.1%	1.6%	4.7%	7.5%	24.8%
2021-W17	0.0%	0.0%	0.0%	0.1%	1.8%	5.1%	8.0%	29.8%
2021-W18	0.0%	0.0%	0.0%	0.1%	2.1%	5.8%	9.0%	41.2%
2021-W19	0.0%	0.0%	0.0%	0.1%	2.5%	6.6%	10.2%	50.7%
2021-W20	0.0%	0.0%	0.0%	0.1%	3.1%	7.9%	11.9%	57.4%
2021-W21	0.0%	0.0%	0.0%	0.1%	3.6%	8.8%	13.1%	60.0%
2021-W22	0.0%	0.0%	0.0%	0.1%	4.0%	9.9%	13.8%	65.9%
2021-W23	0.0%	0.0%	0.0%	0.2%	4.4%	11.1%	14.3%	72.6%
2021-W24	0.0%	0.0%	0.0%	0.2%	4.6%	11.8%	15.3%	80.9%
2021-W25	0.0%	0.0%	0.0%	0.2%	4.8%	12.2%	24.7%	88.4%
2021-W26	0.0%	0.0%	0.0%	0.8%	5.4%	12.7%	46.0%	93.6%
2021-W27	0.0%	0.0%	0.0%	3.0%	8.1%	14.3%	65.4%	95.8%
2021-W28	0.0%	0.0%	0.0%	7.6%	20.3%	19.9%	80.1%	96.6%
2021-W29	0.0%	0.0%	0.0%	13.6%	38.6%	28.3%	86.2%	97.1%
2021-W30	0.0%	0.0%	0.0%	18.3%	52.4%	35.9%	88.5%	97.4%
2021-W31	0.0%	0.0%	0.4%	25.6%	61.5%	46.4%	89.7%	97.6%
2021-W32	0.0%	0.0%	3.7%	37.0%	68.5%	60.1%	90.7%	97.8%
2021-W33	0.0%	0.0%	8.2%	49.1%	72.1%	67.9%	91.3%	98.0%
2021-W34	0.0%	0.0%	13.1%	59.1%	74.1%	72.6%	91.7%	98.1%
2021-W35	0.0%	0.0%	17.2%	66.3%	75.4%	75.1%	91.9%	98.2%
2021-W36	0.0%	0.0%	19.7%	70.2%	76.2%	76.5%	92.1%	98.2%
2021-W37	0.0%	0.0%	21.5%	72.9%	76.8%	77.4%	92.3%	98.3%
2021-W38	0.0%	0.0%	22.9%	74.7%	77.4%	78.2%	92.4%	98.3%
2021-W39	0.0%	0.0%	23.8%	75.8%	77.7%	78.8%	92.5%	98.4%
2021-W40	0.0%	0.0%	24.5%	76.6%	78.1%	79.4%	92.6%	98.4%
2021-W41	0.0%	0.0%	25.0%	77.2%	78.3%	79.9%	92.7%	98.4%
2021-W42	0.0%	0.0%	25.5%	77.6%	78.5%	80.3%	92.8%	98.5%
2021-W43	0.0%	0.0%	26.0%	78.1%	78.7%	80.6%	92.8%	98.5%
2021-W44	0.0%	0.0%	26.4%	78.4%	78.9%	81.0%	92.9%	98.5%
2021-W45	0.0%	0.0%	26.8%	78.8%	79.2%	81.4%	93.0%	98.5%
2021-W46	0.0%	0.0%	27.4%	79.2%	79.5%	81.8%	93.1%	98.6%
2021-W47	0.0%	0.0%	28.1%	79.8%	79.9%	82.2%	93.1%	98.6%
2021-W48	0.0%	0.0%	29.2%	80.8%	80.4%	82.8%	93.3%	98.6%
2021-W49	0.0%	0.0%	30.3%	81.8%	81.1%	83.7%	93.5%	98.7%
2021-W50	0.0%	0.0%	31.5%	82.8%	81.7%	84.5%	93.7%	98.8%
2021-W51	0.0%	0.0%	33.7%	83.5%	82.3%	85.0%	93.8%	98.8%
2021-W52	0.0%	3.1%	41.1%	84.2%	82.7%	85.4%	93.9%	98.8%
2022-W01	0.0%	14.0%	50.4%	85.0%	83.2%	86.0%	94.0%	98.9%
2022-W02	0.0%	20.3%	54.9%	85.5%	83.5%	86.3%	94.1%	99.0%
2022-W03	0.0%	23.6%	57.3%	85.8%	83.8%	86.5%	94.2%	99.0%
2022-W04	0.0%	25.5%	58.9%	86.1%	83.9%	86.7%	94.2%	99.0%
2022-W05	0.0%	26.4%	59.7%	86.2%	84.0%	86.8%	94.2%	99.0%
2022-W06	0.0%	26.9%	60.2%	86.3%	84.1%	86.9%	94.3%	99.0%
2022-W07	0.0%	27.2%	60.4%	86.4%	84.2%	86.9%	94.3%	99.1%
2022-W08	0.0%	27.5%	60.7%	86.4%	84.2%	86.9%	94.3%	99.1%
2022-W09	0.0%	27.6%	60.8%	86.5%	84.2%	87.0%	94.3%	99.1%
2022-W10	0.0%	27.7%	60.9%	86.5%	84.3%	87.0%	94.3%	99.1%
2022-W11	0.0%	27.8%	61.0%	86.5%	84.3%	87.0%	94.3%	99.1%
2022-W12	0.0%	27.9%	61.1%	86.5%	84.3%	87.0%	94.3%	99.1%
2022-W13	0.0%	27.9%	61.1%	86.6%	84.3%	87.1%	94.3%	99.1%
2022-W14	0.0%	27.9%	61.2%	86.6%	84.3%	87.1%	94.3%	99.1%
2022-W15	0.0%	28.0%	61.2%	86.6%	84.4%	87.1%	94.3%	99.1%
2022-W16	0.0%	28.0%	61.2%	86.6%	84.4%	87.1%	94.3%	99.1%
2022-W17	0.0%	28.0%	61.3%	86.6%	84.4%	87.1%	94.3%	99.1%
2022-W18	0.0%	28.1%	61.3%	86.6%	84.4%	87.1%	94.3%	99.1%
2022-W19	0.0%	28.1%	61.4%	86.6%	84.4%	87.1%	94.3%	99.1%
2022-W20	0.0%	28.1%	61.4%	86.7%	84.4%	87.1%	94.3%	99.1%
2022-W21	0.0%	28.2%	61.4%	86.7%	84.4%	87.1%	94.3%	99.1%
2022-W22	0.0%	28.2%	61.5%	86.7%	84.5%	87.2%	94.3%	99.1%
2022-W23	0.0%	28.3%	61.6%	86.7%	84.5%	87.2%	94.3%	99.1%
2022-W24	0.0%	28.3%	61.6%	86.7%	84.5%	87.2%	94.3%	99.1%
2022-W25	0.0%	28.3%	61.7%	86.8%	84.5%	87.2%	94.4%	99.1%
2022-W26	0.0%	28.3%	61.7%	86.8%	84.5%	87.2%	94.4%	99.1%
2022-W27	0.0%	28.4%	61.7%	86.8%	84.5%	87.2%	94.4%	99.1%
2022-W28	0.0%	28.4%	61.8%	86.8%	84.5%	87.2%	94.4%	99.1%
2022-W29	0.0%	28.4%	61.8%	86.8%	84.5%	87.2%	94.4%	99.1%
2022-W30	0.0%	28.4%	61.8%	86.8%	84.5%	87.2%	94.4%	99.1%
2022-W31	0.0%	28.4%	61.8%	86.8%	84.6%	87.2%	94.4%	99.1%
2022-W32	0.0%	28.4%	61.8%	86.8%	84.6%	87.2%	94.4%	99.1%
2022-W33	0.0%	28.4%	61.8%	86.8%	84.6%	87.2%	94.4%	99.1%
2022-W34	0.0%	28.4%	61.8%	86.8%	84.6%	87.2%	94.4%	99.1%

## Sheet: Calculations Israel
Total population 0-19 years old:	2652100
Total vaccinated 0-19 years old:	703608
Total unvaccinated 0-19 years old:	1948492

## Sheet: Total population Israel
Age	Males (per thousand)	Females (per thousand)	Males (percentage)	Females (percentage)
Total	3663.9	3748.3	100	100
00-04	380.1	361	10.4	9.6
05-09	355.1	337.9	9.7	9
10-14	320.9	305.6	8.8	8.2			Source: https://www.cbs.gov.il/en/Statistics/Pages/Generators/Generator-of-the-2008-Census.aspx
15-19	302.9	288.6	8.3	7.7
20-24	292.5	283.6	8	7.6
25-29	282.5	279.4	7.7	7.5
30-34	271.9	273.6	7.4	7.3
35-39	244.5	248.5	6.7	6.6
40-44	207.5	211.1	5.7	5.6
45-49	192.8	202.8	5.3	5.4
50-54	183.4	196.6	5	5.2
55-59	175.3	190	4.8	5.1
60-64	141.7	155.8	3.9	4.2
65-69	89	103.2	2.4	2.8
70-74	84.4	104.2	2.3	2.8
75-79	61.4	82.7	1.7	2.2
80-84	43.1	67.5	1.2	1.8
85+	34.9	55.9	1	1.5

## Sheet: Vaccinated Israel
VaccinationDate	age_group	first_dose	second_dose	third_dose	fourth_dose
2020-12-20	0-19	21	0	0	0
2020-12-21	0-19	68	0	0	0			Source: https://data.gov.il/dataset/covid-19/resource/57410611-936c-49a6-ac3c-838171055b1f
2020-12-22	0-19	97	0	0	0
2020-12-23	0-19	153	0	0	0
2020-12-24	0-19	199	0	0	0
2020-12-25	0-19	125	0	0	0
2020-12-26	0-19	93	0	0	0
2020-12-27	0-19	462	0	0	0
2020-12-28	0-19	1245	0	0	0
2020-12-29	0-19	1427	0	0	0
2020-12-30	0-19	1428	0	0	0
2020-12-31	0-19	1725	0	0	0
2021-01-01	0-19	821	0	0	0
2021-01-02	0-19	856	0	0	0
2021-01-03	0-19	2127	0	0	0
2021-01-04	0-19	2257	0	0	0
2021-01-05	0-19	1830	0	0	0
2021-01-06	0-19	1677	0	0	0
2021-01-07	0-19	1944	0	0	0
2021-01-08	0-19	1910	0	0	0
2021-01-09	0-19	1021	0	0	0
2021-01-10	0-19	738	15	0	0
2021-01-11	0-19	315	52	0	0
2021-01-12	0-19	353	73	0	0
2021-01-13	0-19	695	130	0	0
2021-01-14	0-19	1051	164	0	0
2021-01-15	0-19	700	117	0	0
2021-01-16	0-19	542	65	0	0
2021-01-17	0-19	2687	285	0	0
2021-01-18	0-19	3842	718	0	0
2021-01-19	0-19	3138	1087	0	0
2021-01-20	0-19	2940	1312	0	0
2021-01-21	0-19	2282	1669	0	0
2021-01-22	0-19	1222	720	0	0
2021-01-23	0-19	6652	479	0	0
2021-01-24	0-19	12169	1744	0	0
2021-01-25	0-19	14703	1854	0	0
2021-01-26	0-19	14432	1763	0	0
2021-01-27	0-19	15744	2079	0	0
2021-01-28	0-19	13376	2114	0	0
2021-01-29	0-19	5634	1583	0	0
2021-01-30	0-19	4983	906	0	0
2021-01-31	0-19	9551	1045	0	0
2021-02-01	0-19	10358	581	0	0
2021-02-02	0-19	8632	440	0	0
2021-02-03	0-19	6706	655	0	0
2021-02-04	0-19	6557	1439	0	0
2021-02-05	0-19	2755	524	0	0
2021-02-06	0-19	1945	341	0	0
2021-02-07	0-19	4646	1828	0	0
2021-02-08	0-19	4303	2588	0	0
2021-02-09	0-19	5163	2705	0	0
2021-02-10	0-19	5411	2353	0	0
2021-02-11	0-19	6412	2290	0	0
2021-02-12	0-19	3093	1162	0	0
2021-02-13	0-19	2474	4048	0	0
2021-02-14	0-19	6906	9915	0	0
2021-02-15	0-19	7513	12383	0	0
2021-02-16	0-19	8489	14371	0	0
2021-02-17	0-19	6353	15025	0	0
2021-02-18	0-19	7299	14107	0	0
2021-02-19	0-19	4232	6183	0	0
2021-02-20	0-19	3901	4460	0	0
2021-02-21	0-19	8559	10059	0	0
2021-02-22	0-19	8661	9564	0	0
2021-02-23	0-19	8470	9137	0	0
2021-02-24	0-19	6848	7829	0	0
2021-02-25	0-19	5404	5625	0	0
2021-02-26	0-19	2650	2730	0	0
2021-02-27	0-19	2531	1964	0	0
2021-02-28	0-19	4849	4952	0	0
2021-03-01	0-19	5077	4938	0	0
2021-03-02	0-19	4296	4880	0	0
2021-03-03	0-19	4873	5099	0	0
2021-03-04	0-19	4475	6146	0	0
2021-03-05	0-19	1777	3012	0	0
2021-03-06	0-19	1451	2099	0	0
2021-03-07	0-19	3893	6541	0	0
2021-03-08	0-19	3377	6397	0	0
2021-03-09	0-19	3369	7470	0	0
2021-03-10	0-19	3488	5990	0	0
2021-03-11	0-19	3130	6909	0	0
2021-03-12	0-19	1449	4065	0	0
2021-03-13	0-19	1129	2997	0	0
2021-03-14	0-19	2997	7368	0	0
2021-03-15	0-19	2637	8057	0	0
2021-03-16	0-19	2611	8001	0	0
2021-03-17	0-19	2383	6303	0	0
2021-03-18	0-19	2079	6007	0	0
2021-03-19	0-19	850	2691	0	0
2021-03-20	0-19	721	2068	0	0
2021-03-21	0-19	1780	4554	0	0
2021-03-22	0-19	1725	4604	0	0
2021-03-23	0-19	347	836	0	0
2021-03-24	0-19	1399	5317	0	0
2021-03-25	0-19	1295	4329	0	0
2021-03-26	0-19	489	1537	0	0
2021-03-27	0-19	260	548	0	0
2021-03-28	0-19	293	682	0	0
2021-03-29	0-19	916	3647	0	0
2021-03-30	0-19	1148	2854	0	0
2021-03-31	0-19	1021	2335	0	0
2021-04-01	0-19	1143	2389	0	0
2021-04-02	0-19	344	921	0	0
2021-04-03	0-19	216	390	0	0
2021-04-04	0-19	1280	3002	0	0
2021-04-05	0-19	1524	3141	0	0
2021-04-06	0-19	1217	2255	0	0
2021-04-07	0-19	1255	2155	0	0
2021-04-08	0-19	1279	2133	0	0
2021-04-09	0-19	499	788	0	0
2021-04-10	0-19	202	493	0	0
2021-04-11	0-19	1317	2053	0	0
2021-04-12	0-19	1394	1787	0	0
2021-04-13	0-19	712	601	0	0
2021-04-14	0-19	429	612	0	0
2021-04-15	0-19	89	85	0	0
2021-04-16	0-19	481	812	0	0
2021-04-17	0-19	85	276	0	0
2021-04-18	0-19	1125	993	0	0
2021-04-19	0-19	991	915	0	0
2021-04-20	0-19	867	856	0	0
2021-04-21	0-19	869	912	0	0
2021-04-22	0-19	794	980	0	0
2021-04-23	0-19	437	476	0	0
2021-04-24	0-19	112	187	0	0
2021-04-25	0-19	636	905	0	0
2021-04-26	0-19	885	1191	0	0
2021-04-27	0-19	669	884	0	0
2021-04-28	0-19	681	1083	0	0
2021-04-29	0-19	579	974	0	0
2021-04-30	0-19	274	438	0	0
2021-05-01	0-19	52	122	0	0
2021-05-02	0-19	529	972	0	0
2021-05-03	0-19	556	841	0	0
2021-05-04	0-19	469	659	0	0
2021-05-05	0-19	522	588	0	0
2021-05-06	0-19	582	529	0	0
2021-05-07	0-19	244	365	0	0
2021-05-08	0-19	34	56	0	0
2021-05-09	0-19	457	728	0	0
2021-05-10	0-19	425	734	0	0
2021-05-11	0-19	427	539	0	0
2021-05-12	0-19	238	566	0	0
2021-05-13	0-19	401	693	0	0
2021-05-14	0-19	202	271	0	0
2021-05-15	0-19	35	18	0	0
2021-05-16	0-19	94	192	0	0
2021-05-17	0-19	47	87	0	0
2021-05-18	0-19	332	647	0	0
2021-05-19	0-19	343	711	0	0
2021-05-20	0-19	406	588	0	0
2021-05-21	0-19	201	246	0	0
2021-05-22	0-19	32	36	0	0
2021-05-23	0-19	386	524	0	0
2021-05-24	0-19	368	533	0	0
2021-05-25	0-19	253	373	0	0
2021-05-26	0-19	251	371	0	0
2021-05-27	0-19	304	594	0	0
2021-05-28	0-19	128	179	0	0
2021-05-29	0-19	23	35	0	0
2021-05-30	0-19	241	302	0	0
2021-05-31	0-19	201	319	0	0
2021-06-01	0-19	220	307	0	0
2021-06-02	0-19	244	268	0	0
2021-06-03	0-19	522	276	0	0
2021-06-04	0-19	549	163	0	0
2021-06-05	0-19	34	29	0	0
2021-06-06	0-19	3288	231	0	0
2021-06-07	0-19	3058	115	0	0
2021-06-08	0-19	2774	198	0	0
2021-06-09	0-19	2554	236	0	0
2021-06-10	0-19	2276	251	0	0
2021-06-11	0-19	970	113	0	0
2021-06-12	0-19	66	29	0	0
2021-06-13	0-19	2133	246	0	0
2021-06-14	0-19	1906	308	0	0
2021-06-15	0-19	1975	213	0	0
2021-06-16	0-19	1712	169	0	0
2021-06-17	0-19	1560	222	0	0
2021-06-18	0-19	744	88	0	0
2021-06-19	0-19	74	<15	0	0
2021-06-20	0-19	2168	218	0	0
2021-06-21	0-19	3560	268	0	0
2021-06-22	0-19	5366	167	0	0
2021-06-23	0-19	8835	216	0	0
2021-06-24	0-19	9906	430	0	0
2021-06-25	0-19	6034	475	0	0
2021-06-26	0-19	1960	39	0	0
2021-06-27	0-19	11023	2360	0	0
2021-06-28	0-19	11784	2588	0	0
2021-06-29	0-19	13568	2609	0	0
2021-06-30	0-19	13357	2314	0	0
2021-07-01	0-19	13562	2241	0	0
2021-07-02	0-19	8051	1053	0	0
2021-07-03	0-19	2060	108	0	0
2021-07-04	0-19	14348	2132	0	0
2021-07-05	0-19	14064	1896	0	0
2021-07-06	0-19	13897	2086	0	0
2021-07-07	0-19	12014	1635	0	0
2021-07-08	0-19	12694	1725	0	0
2021-07-09	0-19	8673	889	0	0
2021-07-10	0-19	3799	123	0	0
2021-07-11	0-19	523	1991	0	0
2021-07-12	0-19	1182	2715	0	0
2021-07-13	0-19	1527	4341	0	0
2021-07-14	0-19	1483	6534	0	0
2021-07-15	0-19	1687	8147	0	0
2021-07-16	0-19	725	5320	0	0
2021-07-17	0-19	206	1200	0	0
2021-07-18	0-19	1211	8800	0	0
2021-07-19	0-19	1864	10156	0	0
2021-07-20	0-19	1516	10676	0	0
2021-07-21	0-19	1380	10641	0	0
2021-07-22	0-19	1657	11860	0	0
2021-07-23	0-19	1274	7515	0	0
2021-07-24	0-19	393	1217	0	0
2021-07-25	0-19	2818	13904	0	0
2021-07-26	0-19	3400	11865	0	0
2021-07-27	0-19	3540	11608	0	0
2021-07-28	0-19	2468	10652	0	0
2021-07-29	0-19	2937	12072	0	0
2021-07-30	0-19	1662	9561	0	0
2021-07-31	0-19	997	2987	0	0
2021-08-01	0-19	2110	2768	0	0
2021-08-02	0-19	2087	2199	0	0
2021-08-03	0-19	2201	2124	0	0
2021-08-04	0-19	2378	2031	0	0
2021-08-05	0-19	3000	2219	0	0
2021-08-06	0-19	1747	1147	0	0
2021-08-07	0-19	693	323	0	0
2021-08-08	0-19	3486	1754	0	0
2021-08-09	0-19	3676	1606	0	0
2021-08-10	0-19	3532	1544	0	0
2021-08-11	0-19	3580	1482	0	0
2021-08-12	0-19	4729	1725	0	0
2021-08-13	0-19	2701	1058	0	0
2021-08-14	0-19	1503	291	0	0
2021-08-15	0-19	4718	2456	0	0
2021-08-16	0-19	4251	2479	0	0
2021-08-17	0-19	4669	2737	0	0
2021-08-18	0-19	5605	2443	0	0
2021-08-19	0-19	6664	2791	0	0
2021-08-20	0-19	3243	1411	0	0
2021-08-21	0-19	2626	728	0	0
2021-08-22	0-19	6385	2695	0	0
2021-08-23	0-19	7215	2288	0	0
2021-08-24	0-19	7848	2368	0	0
2021-08-25	0-19	5785	2240	0	0
2021-08-26	0-19	6184	2763	0	0
2021-08-27	0-19	2861	1663	0	0
2021-08-28	0-19	2748	712	0	0
2021-08-29	0-19	6587	3533	1549	0
2021-08-30	0-19	7432	4020	9432	0
2021-08-31	0-19	7637	3471	9902	0
2021-09-01	0-19	4481	2888	12369	0
2021-09-02	0-19	4130	4024	12256	0
2021-09-03	0-19	2177	2494	5912	0
2021-09-04	0-19	1837	1157	3777	0
2021-09-05	0-19	3553	4081	9624	0
2021-09-06	0-19	1516	1672	2965	0
2021-09-07	0-19	765	477	436	0
2021-09-08	0-19	863	734	620	0
2021-09-09	0-19	3663	8438	7585	0
2021-09-10	0-19	1826	3347	3488	0
2021-09-11	0-19	1443	1757	1545	0
2021-09-12	0-19	3081	5579	5885	0
2021-09-13	0-19	2640	5072	5134	0
2021-09-14	0-19	2594	4631	4663	0
2021-09-15	0-19	870	1622	1127	0
2021-09-16	0-19	164	335	116	0
2021-09-17	0-19	1846	4570	4013	0
2021-09-18	0-19	1484	2040	1155	0
2021-09-19	0-19	2600	6895	4591	0
2021-09-20	0-19	1763	2973	1522	0
2021-09-21	0-19	837	1545	286	0
2021-09-22	0-19	1991	4210	2005	0
2021-09-23	0-19	1909	3137	1990	0
2021-09-24	0-19	1564	2436	2064	0
2021-09-25	0-19	1406	1501	921	0
2021-09-26	0-19	2674	3291	3047	0
2021-09-27	0-19	2145	2219	2783	0
2021-09-28	0-19	727	642	545	0
2021-09-29	0-19	3804	3655	5441	0
2021-09-30	0-19	3538	3623	6483	0
2021-10-31	0-19	708	1080	1152	0
